# Supplementary material for: Expression of pH-Sensitive TRPC4 in Common Skin Tumors
Source: Int J Mol Sci. 2023 Jan 5;24(2):1037. doi: 10.3390/ijms24021037 (PMC9862651; doi:10.3390/ijms24021037)
Supplement: Supplementary file 1 [file ijms-24-01037-s001.zip]

Archive with 1 entries (1 files):
- ijms-2064638-supplementary.pdf
